# Supplementary material for: Changes in Stress Reduction Following a 28-Day Prostate Cancer Patient Empowerment Program (PC-PEP) among Prostate Cancer Survivors
Source: Curr Oncol. 2023 Aug 29;30(9):7936–49. doi: 10.3390/curroncol30090577 (PMC10528192; doi:10.3390/curroncol30090577)
Supplement: Supplementary file 1 [file curroncol-30-00577-s001.zip]

Archive with 1 entries (1 files):
- curroncol-2547348-supplementary.pdf
